# Supplementary material for: Plasma metabolomic profiles of dementia: a prospective study of 110,655 participants in the UK Biobank
Source: BMC Med. 2022 Aug 15;20:252. doi: 10.1186/s12916-022-02449-3 (PMC9377110; doi:10.1186/s12916-022-02449-3)
Supplement: Supplementary file 2 — Additional file 2: Table S4. β coefficients (95% CI) and P values of conventional risk factors and metabolites in the multi-variable logistic model for 10-year incident dementia prediction. [file 12916_2022_2449_MOESM2_ESM.xlsx]

## Sheet: Table S4
Subgroup of metabolites	Exposure variables	model 1		model 2		model 3
		coefficient(95%CI)	p-value	coefficient (95%CI)	p-value	coefficient (95%CI)	p-value
	age	0.179(0.157, 0.202)	<0.001			0.171(0.148, 0.194)	<0.001
	gender(male)	0.221(-0.0205, 0.462)	0.073			0.334(0.0307, 0.646)	0.031
	education level	0.194(-0.0530, 0.440)	0.124			0.177(-0.0721, 0.426)	0.164
	ApoE4	0.836(0.629, 1.04)	<0.001			0.818(0.609, 1.027)	<0.001
	Systolic blood pressure	-0.000952(-0.00658, 0.00468)	0.74			-0.000932(-0.00670, 0.00483)	0.751
	HBP treatment	0.187(-0.134, 0.509)	0.253			0.209(-0.120, 0.539)	0.214
	diabetes mellitus status	0.585(0.286, 0.884)	<0.001			0.502(0.136, 0.868)	0.007
	smoking status	0.0575(-0.150, 0.265)	0.587			0.0378(-0.173, 0.249)	0.726
	prior stroke	1.04(0.617, 1.46)	<0.001			0.968(0.540, 1.396)	<0.001
	prior coronary heart disease	0.0717(-0.282, 0.426)	0.692			0.0429(-0.324, 0.410_	0.819
Fatty acids	Linoleic Acid			0.128(-0.0930, 0.349)	0.256	0.0952(-0.149, 0.339)	0.445
Amino acids	Alanine			0.0330(-0.0769, 0.143)	0.556	-0.0389(-0.156, 0.0784)	0.515
Amino acids	Glutamine			0.225(0.114, 0.336)	<0.001	0.0966(-0.0249, 0.218)	0.119
Amino acids	Glycine			-0.0739(-0.184, 0.0367)	0.190	0.0411(-0.0851, 0.167)	0.523
Amino acids	Histidine			-0.105(-0.223, 0.0131)	0.082	-0.0279(-0.145, 0.0896)	0.641
Amino acids	Total Concentration of Branched-Chain Amino Acids (Leucine + Isoleucine + Valine)			-0.0109(-0.437, 0.416)	0.960	0.0607(-0.394, 0.515)	0.793
Amino acids	Leucine			-0.352(-0.763,0.0582)	0.093	-0.285(-0.720, 0.155)	0.200
Amino acids	Tyrosine			0.103(-0.0165, 0.2218)	0.091	0.0245(-0.106, 0.155)	0.713
Glycolysis related metabolites	Glucose			0.203(0.116, 0.290)	<0.001	0.106(0.00204, 0.210)	0.046
Glycolysis related metabolites	Citrate			0.0987(0.0106, 0.187)	0.028	0.0173(-0.0949, 0.129)	0.762
Ketone bodies	3-Hydroxybutyrate			0.0757(-0.0659, 0.217)	0.295	0.0629(-0.999, 0.226)	0.449
Ketone bodies	Acetone			0.0639(-0.0506, 0.178)	0.274	0.0650(-0.0729, 0.203)	0.355
Fluid balance	Creatinine			0.121(0.0700, 0.171)	<0.001	0.0621(-0.0105, 0.135)	0.094
Fluid balance	Albumin			-0.135(-0.210, -0.0603)	<0.001	-0.0367(-0.141, 0.0676)	0.491
Lipoprotein subclasses	Total Lipids in Small HDL			-0.237(-0.750, 0.275)	0.364	-0.253(-0.213, 0.718)	0.485
Lipoprotein subclasses	Cholesteryl Esters in Small HDL			0.0757(-0.0659, 0.217)	0.146	0.0629(-0.0999, 0.226)	0.287
Ratio	Ratio of linoleic acid to total fatty acids			-0.365(-0.584, -0.147)	0.001	-0.187(-0.428, 0.541)	0.129
Ratio	Phospholipids to total lipids ratio in very large VLDL			0.0949(-0.0340, 0.224)	0.149	0.0566(-0.0756, 0.189)	0.402
Ratio	Free cholesterol to total lipids ratio in very large VLDL			0.00519(-0.107, 0.118)	0.928	0.0569(-0.0385, 0.152)	0.243
Ratio	Free cholesterol to total lipids ratio in very small VLDL			-0.220(-0.427, -0.0119)	0.038	-0.201(-0.427, 0.0260)	0.083
Ratio	Phospholipids to total lipids ratio in IDL			0.169(-0.0308, 0.368)	0.098	0.243(0.0148, 0.470)	0.037
Ratio	Cholesteryl esters to total lipids ratio in IDL			-0.0241(-0.252, 0.204)	0.836	0.153(-0.114, 0.420)	0.260
Ratio	Free cholesterol to total lipids ratio in IDL			0.197(0.00168, 0.391)	0.048	0.121(-0.0850, 0.327)	0.250
Ratio	Phospholipids to total lipids ratio in small LDL			0.213(0.0430, 0.383)	0.014	0.0906(-0.0932, 0.274)	0.334
